# Supplementary material for: Protocol Dependence of Sequencing-Based Gene Expression Measurements
Source: PLoS One. 2011 May 6;6(5):e19287. doi: 10.1371/journal.pone.0019287 (PMC3089619; doi:10.1371/journal.pone.0019287)
Supplement: Table S1 — Sequencing data summary. The sequence data channels used in the analyses and various figures and tables are listed with the machine used for sequencing, run date, and channel number. The figures in which each channel are included on the X or Y axis are noted as such or, if included in some other fashion, by “Yes”. (XLS) [file pone.0019287.s007.xls]

## Sheet: Sheet1
Table S1 The channels used in the analyses and various figures and tables are listed with the machine used for sequencing, run date, and channel. The figures in which each channel are included on the X or Y axis are noted as such or, if included in some other fashion, by “Yes”.
Column	Run Date	Machine	Flow Cell	Channel	Tissue/Cell	RNA	Primer	Other	Sample Name within SRA Accession SRP006040	Fig 1A	Fig 1B	Fig 1C	Fig 2	Fig 3	Fig 4	Fig 5	Tab 2	Tab 3	Tab 4	Fig S1	Fig S2A	Fig S2B	Fig S3	Fig S4
D	2009-09-16	CTS4	2	8	K562	polyA	Random	Rep1	K562_polyA_Random_Rep1_CTS4_9-16-2009_fc2.ch8	X	X				Yes		Yes		Yes
E	2009-08-21	P5	1	8	K562	polyA	Random	Rep1	K562_polyA_Random_Rep1_P5_8-21-2009_fc1.ch8	X	X				Yes		Yes		Yes
F	2009-09-16	CTS4	2	9	K562	polyA	Random	Rep2	K562_polyA_Random_Rep2_CTS4_9-16-2009_fc2.ch9	Y	X				Yes		Yes		Yes
G	2009-08-21	P5	1	9	K562	polyA	Random	Rep2	K562_polyA_Random_Rep2_P5_8-21-2009_fc1.ch9	Y	X				Yes		Yes		Yes
H	2009-09-16	CTS4	2	14	K562	RiboMinus	Random	Rep1	K562_RiboMinus_Random_Rep1_CTS4_9-16-2009_fc2.ch14		Y	Y				Yes	Yes		Yes
I	2009-08-21	P5	1	14	K562	RiboMinus	Random	Rep1	K562_RiboMinus_Random_Rep1_P5_8-21-2009_fc1.ch14		Y	Y				Yes	Yes		Yes
J	2009-09-16	CTS4	2	15	K562	RiboMinus	Random	Rep2	K562_RiboMinus_Random_Rep2_CTS4_9-16-2009_fc2.ch15		Y	Y				Yes	Yes		Yes
K	2009-08-21	P5	1	15	K562	RiboMinus	Random	Rep2	K562_RiboMinus_Random_Rep2_P5_8-21-2009_fc1.ch15		Y	Y				Yes	Yes		Yes
L	2009-09-16	CTS4	2	20	K562	Total	Random		K562_Total_Random_-_CTS4_9-16-2009_fc2.ch20			X					Yes		Yes
M	2009-09-16	CTS4	2	23	K562	Total	Random		K562_Total_Random_-_CTS4_9-16-2009_fc2.ch23			X					Yes		Yes
N	2009-08-21	P5	1	20	K562	Total	Random		K562_Total_Random_-_P5_8-21-2009_fc1.ch20			X					Yes		Yes
O	2009-09-16	CTS4	2	10	Liver	polyA	Random	Rep1 Sci1	Liver_polyA_Random_Rep1Sci1_CTS4_9-16-2009_fc2.ch10				X		Yes			Yes	Yes
P	2009-08-21	P5	1	10	Liver	polyA	Random	Rep1 Sci1	Liver_polyA_Random_Rep1Sci1_P5_8-21-2009_fc1.ch10				X		Yes			Yes	Yes
Q	2009-09-16	CTS4	2	11	Liver	polyA	Random	Rep2 Sci1	Liver_polyA_Random_Rep2Sci1_CTS4_9-16-2009_fc2.ch11				X		Yes			Yes	Yes
R	2009-08-21	P5	1	11	Liver	polyA	Random	Rep2 Sci1	Liver_polyA_Random_Rep2Sci1_P5_8-21-2009_fc1.ch11				X		Yes			Yes	Yes
S	2009-09-25	CTS4	1	12	Liver	polyA	Random	Rep1 Sci2	Liver_polyA_Random_Rep1Sci2_CTS4_9-25-2009_fc1.ch12				Y	X				Yes	Yes		X		X	Yes
T	2009-10-16	P9	1	12	Liver	polyA	Random	Rep1 Sci2	Liver_polyA_Random_Rep1Sci2_P9_10-16-2009_fc1.ch12				Y	X				Yes	Yes		X		X	Yes
U	2009-09-25	CTS4	1	13	Liver	polyA	Random	Rep2 Sci2	Liver_polyA_Random_Rep2Sci2_CTS4_9-25-2009_fc1.ch13				Y	X				Yes	Yes		X		X	Yes
V	2009-10-16	P9	1	13	Liver	polyA	Random	Rep2 Sci2	Liver_polyA_Random_Rep2Sci2_P9_10-16-2009_fc1.ch13				Y	X				Yes	Yes		X		X	Yes
W	2009-09-25	CTS4	1	14	Liver	polyA	Random	Rep3 Sci2	Liver_polyA_Random_Rep3Sci2_CTS4_9-25-2009_fc1.ch14				Y	X				Yes	Yes		X		X	Yes
X	2009-10-16	P9	1	14	Liver	polyA	Random	Rep3 Sci2	Liver_polyA_Random_Rep3Sci2_P9_10-16-2009_fc1.ch14				Y	X				Yes	Yes		X		X	Yes
Y	2009-11-20	P9	1	25	Liver	Total/DGE	oligo dT		Liver_Total-DGE_oligo-dT_-_P9_11-20-2009_fc1.ch25					Y	Yes			Yes	Yes
Z	2009-11-20	P9	2	1	Liver	Total/DGE	oligo dT		Liver_Total-DGE_oligo-dT_-_P9_11-20-2009_fc2.ch1					Y	Yes			Yes	Yes
AA	2009-12-04	CTS4	1	1	Liver	Total/DGE	oligo dT		Liver_Total-DGE_oligo-dT_-_CTS4_12-4-2009_fc1.ch1					Y					Yes
AB	2009-11-20	P9	2	4	K562	Total/DGE	oligo dT		K562_Total-DGE_oligo-dT_-_P9_11-20-2009_fc2.ch4						Yes				Yes
AC	2009-12-04	CTS4	1	3	K562	Total/DGE	oligo dT		K562_Total-DGE_oligo-dT_-_CTS4_12-4-2009_fc1.ch3						Yes				Yes
AD	2009-09-16	CTS4	2	16	Liver	RiboMinus	Random	Rep1 Sci1	Liver_RiboMinus_Random_Rep1Sci1_CTS4_9-16-2009_fc2.ch16							Yes		Yes	Yes
AE	2009-08-21	P5	1	16	Liver	RiboMinus	Random	Rep1 Sci1	Liver_RiboMinus_Random_Rep1Sci1_P5_8-21-2009_fc1.ch16							Yes		Yes	Yes
AF	2009-09-16	CTS4	2	17	Liver	RiboMinus	Random	Rep2 Sci1	Liver_RiboMinus_Random_Rep2Sci1_CTS4_9-16-2009_fc2.ch17							Yes		Yes	Yes
AG	2009-08-21	P5	1	17	Liver	RiboMinus	Random	Rep2 Sci1	Liver_RiboMinus_Random_Rep2Sci1_P5_8-21-2009_fc1.ch17							Yes		Yes	Yes
AH	2009-11-04	P2	1	2	Liver	polyA cell1	Random		Liver_polyA-cell1_Random_-_P2_11-4-2009_fc1.ch2									Yes	Yes		Y	Y
AI	2009-10-30	CTS4	1	2	Liver	polyA cell1	Random		Liver_polyA-cell1_Random_-_CTS4_10-30-2009_fc1.ch2									Yes	Yes		Y	Y
AJ	2009-11-04	P2	1	1	Liver	polyA cell2	Random		Liver_polyA-cell2_Random_-_P2_11-4-2009_fc1.ch1									Yes	Yes			X
AK	2009-10-30	CTS4	1	1	Liver	polyA cell2	Random		Liver_polyA-cell2_Random_-_CTS4_10-30-2009_fc1.ch1									Yes	Yes			X
AL	2009-09-16	CTS4	2	21	Liver	Total	Random		Liver_Total_Random_-_CTS4_9-16-2009_fc2.ch21									Yes	Yes
AM	2009-09-16	CTS4	2	24	Liver	Total	Random		Liver_Total_Random_-_CTS4_9-16-2009_fc2.ch24									Yes	Yes
AN	2009-08-21	P5	1	21	Liver	Total	Random		Liver_Total_Random_-_P5_8-21-2009_fc1.ch21									Yes	Yes
AO	2009-11-04	P2	1	14	Liver	RiboMinus	Random	Rep1 Sci2	Liver_RiboMinus_Random_Rep1Sci2_P2_11-4-2009_fc1.ch14									Yes	Yes
AP	2009-11-04	P2	1	15	Liver	RiboMinus	Random	Rep2 Sci2	Liver_RiboMinus_Random_Rep2Sci2_P2_11-4-2009_fc1.ch15									Yes	Yes
AQ	2009-09-16	CTS4	2	12	Brain	polyA	Random	Rep1	Brain_polyA_Random_Rep1_CTS4_9-16-2009_fc2.ch12										Yes
AR	2009-08-21	P5	1	12	Brain	polyA	Random	Rep1	Brain_polyA_Random_Rep1_P5_8-21-2009_fc1.ch12										Yes
AS	2009-09-16	CTS4	2	13	Brain	polyA	Random	Rep2	Brain_polyA_Random_Rep2_CTS4_9-16-2009_fc2.ch13										Yes
AT	2009-08-21	P5	1	13	Brain	polyA	Random	Rep2	Brain_polyA_Random_Rep2_P5_8-21-2009_fc1.ch13										Yes
AU	2009-09-16	CTS4	2	18	Brain	RiboMinus	Random	Rep1	Brain_RiboMinus_Random_Rep1_CTS4_9-16-2009_fc2.ch18										Yes
AV	2009-08-21	P5	1	18	Brain	RiboMinus	Random	Rep1	Brain_RiboMinus_Random_Rep1_P5_8-21-2009_fc1.ch18										Yes
AW	2009-09-16	CTS4	2	19	Brain	RiboMinus	Random	Rep2	Brain_RiboMinus_Random_Rep2_CTS4_9-16-2009_fc2.ch19										Yes
AX	2009-08-21	P5	1	19	Brain	RiboMinus	Random	Rep2	Brain_RiboMinus_Random_Rep2_P5_8-21-2009_fc1.ch19										Yes
AY	2009-09-16	CTS4	2	22	Brain	Total	Random		Brain_Total_Random_-_CTS4_9-16-2009_fc2.ch22										Yes
AZ	2009-08-21	P5	1	22	Brain	Total	Random		Brain_Total_Random_-_P5_8-21-2009_fc1.ch22										Yes
BA	2009-12-04	CTS4	1	2	Brain	Total/DGE	oligo dT		Brain_Total-DGE_oligo-dT_-_CTS4_12-4-2009_fc1.ch2										Yes
BB	2009-09-25	CTS4	1	9	HL60	Total	Selected		HL60-control_Total_Selected_-_CTS4_9-25-2009_fc1.ch9											Y
BC	2009-09-25	CTS4	1	10	HL60	Total	Selected		HL60-control_Total_Selected_-_CTS4_9-25-2009_fc1.ch10											Y
BD	2009-09-25	CTS4	1	11	HL60	Total	Selected		HL60-control_Total_Selected_-_CTS4_9-25-2009_fc1.ch11											Y
BE	2010-01-12	P2	1	9	HL60	Total	Random	No tRET	HL60-control_Total_Random_-_P2_1-12-2010_fc1.ch9											X
BF	2010-01-12	P2	1	10	HL60	Total	Random	No tRET	HL60-control_Total_Random_-_P2_1-12-2010_fc1.ch10											X
BG	2009-12-11	P11	2	15	HL60	Total	Random	No tRET	HL60-control_Total_Random_-_P11_12-11-2009_fc2.ch15											X
BH	2009-10-16	P9	1	18	Liver	Frag polyA	Random	Rep1 Sci2	Liver_Frag-polyA_Random_Rep1Sci2_P9_10-16-2009_fc1.ch18														Y	Yes
BI	2009-09-25	CTS4	1	18	Liver	Frag polyA	Random	Rep1 Sci2	Liver_Frag-polyA_Random_Rep1Sci2_CTS4_9-25-2009_fc1.ch18														Y	Yes
BJ	2009-10-16	P9	1	19	Liver	Frag polyA	Random	Rep2 Sci2	Liver_Frag-polyA_Random_Rep2Sci2_P9_10-16-2009_fc1.ch19														Y	Yes
BK	2009-09-25	CTS4	1	19	Liver	Frag polyA	Random	Rep2 Sci2	Liver_Frag-polyA_Random_Rep2Sci2_CTS4_9-25-2009_fc1.ch19														Y	Yes
BL	2009-10-16	P9	1	20	Liver	Frag polyA	Random	Rep3 Sci2	Liver_Frag-polyA_Random_Rep3Sci2_P9_10-16-2009_fc1.ch20														Y	Yes
BM	2009-09-25	CTS4	1	20	Liver	Frag polyA	Random	Rep3 Sci2	Liver_Frag-polyA_Random_Rep3Sci2_CTS4_9-25-2009_fc1.ch20														Y	Yes
BN	Illumina Library 1 (from literature, Mamanova et al 2010)								European Nucleotide Archive: ERA000183 STD RNA-seq 1
BO	Illumina Library 2 (from literature, Mamanova et al 2010)								European Nucleotide Archive: ERA000183 STD RNA-seq 2
BP	2010-01-12	P2	1	7	HL60	Total	Random	tRET	HL60-tRET_Total_Random_-_P2_1-12-2010_fc1.ch07
BQ	2010-01-12	P2	1	8	HL60	Total	Random	tRET	HL60-tRET_Total_Random_-_P2_1-12-2010_fc1.ch08
BR	2009-12-11	P11	2	14	HL60	Total	Random	tRET	HL60-tRET_Total_Random_-_P11_12-11-2009_fc2.ch14
BS	2009-12-11	P11	2	17	HL60	Total/DGE	oligo dT	tRET	HL60-tRET_Total-DGE_oligo-dT_-_P11_12-11-2009_fc2.ch17
BT	2009-12-11	P11	2	18	HL60	Total/DGE	oligo dT	No tRET	HL60-control_Total-DGE_oligo-dT_-_P11_12-11-2009_fc2.ch18
BU	2009-12-04	CTS4	1	4	HL60	polyA	Random	No tRET	HL60-control_polyA_Random_-_CTS4_12-4-2009_fc1.ch4
BV	2009-12-04	CTS4	1	5	HL60	polyA	Random	tRET	HL60-tRET_polyA_Random_-_CTS4_12-4-2009_fc1.ch5
